# Supplementary material for: Structural and Emulsifying Properties of Soybean Protein Isolate–Sodium Alginate Conjugates under High Hydrostatic Pressure
Source: Foods. 2021 Nov 17;10(11):2829. doi: 10.3390/foods10112829 (PMC8620206; doi:10.3390/foods10112829)
Supplement: Supplementary file 1 [file foods-10-02829-s001.zip]

Archive with 1 entries (1 files):
- foods-1415483-supplementary.pdf
